# Supplementary material for: Circulating tumour DNA is a promising biomarker for risk stratification of central chondrosarcoma with IDH1/2 and GNAS mutations
Source: Mol Oncol. 2021 Sep 30;15(12):3679–90. doi: 10.1002/1878-0261.13102 (PMC8637565; doi:10.1002/1878-0261.13102)
Supplement: Supplementary file 1 — Table S1. Clinical information. Table S2. Digital droplet PCR assays. Table S3. ctDNA results from the 31 patients with pre‐OP positive samples. Table S4. Discrepancy between radiology assessment and pathology grading. [file MOL2-15-3679-s001.xlsx]

## Sheet: Supplementary Table1
Supplementary Table 1 - clinical information
Patient ID	Included/excluded and reason	Exclusion reason	Gender	Syndrome	Age at presentation, years	Mutation IDH1/2/GNAS	Mutant_variant	Grade on histology* Final	Pathology discrepancy	Grade on radiology	Discrepancy histology and radiology	max tumour size (mm)	anatomical site and side	Primary to relapse in days	Relapse status	Follow-up in days	Death/Alive	preoperative ctdna	postoperative ctdna	WGS as part of GEL**
1	Included		Female	None	18.4466	IDH1	IDH1 Multiplexed	ACT		Well Differentiated	No	20	Humerus, prox, R		No relapse	1282	0	Negative	Negative	Yes
5	Included		Male	None	30.7096	IDH1	IDH1 Multiplexed	2		High Grade	No	130	Rib, 9th, R		No relapse	1302	0	Negative	Negative	Yes
10	Included		Male	None	79.9534	IDH1	IDH1 - R132H	2 -> 4		Dedifferentiated	No	220	Femur, prox, L		Mets (high burden)	7	1	Positive	No sample available	Yes
17	Included		Male	Ollier	55.0466	IDH1	IDH1 R132C	2	1	High Grade	No	100	Sacrum	336	2 LR and mets (high burden)	646	1	Positive	Positive	Yes
28	Included		Female	None	73.3671	IDH1	IDH1 R132G	4		High Grade	Yes	100	Pelvis, L	318	1 LR and mets (high burden)	300	1	Positive	Positive	Yes
6	Included		Female	None	47.2909	WT IDH		ACT		Low Grade	No	40	Femur, distal, L		1 LR	1079		Negative	Not tested
7	Included		Male	Ollier	31.8301	IDH1	IDH1 Multiplexed	ACT		Well Differentiated	No	105	Tibia, R		No relapse	1043	0	Negative	Negative
29	Included		Male	None	24.9233	IDH1	IDH1 R132H	ACT	2	Well Differentiated	No	25	Radius, L		No relapse	934	0	Negative	Negative	Yes
34	Included		Male	None	53.0301	IDH1	IDH1 R132G	2		High Grade	No	180	Pelvis, L	499	1 LR - aorta invasion	854	1	Positive	Positive	Yes
35	Included		Female	None	79.0904	IDH1	IDH1 R132C	2		High Grade	No	22	Phalanx, hand, 5th, R		No relapse	855	0	Negative	Negative	Yes
40	Included		Female	None	72.3415	IDH1	IDH1 R132G	2 -> 4		Dedifferentiated	No	110	Scapula, R	250	3 LR and mets (low Burden)	1387	1	Positive	Positive	Yes
12	Included		Male	None	34.7041	IDH1	IDH1 Multiplexed	ACT		Well Differentiated	No	40	Phalanx, hand, distal, L		No relapse	266	0	Negative	No sample available
42	Included		Male	None	77.4877	IDH1	IDH1 - R132G	2	1	High Grade	No	170	Femur, prox, R		No relapse	605	0	Positive	Negative	Yes
45	Included		Male	Ollier	29.726	IDH1	IDH1 R132C	2		High Grade	No	25	Fibula,prox, L		No relapse	778	0	Negative	Negative	Yes
15	Included		Female	None	26.3699	IDH1	IDH1 Multiplexed	ACT		Well Differentiated	No	50	Phalanges, foot, prox & distal, L		No relapse	207	0	Negative	Negative
49	Included		Male	None	40.7918	IDH1	IDH1 Multiplexed	1		Well Differentiated	No	30	Humerus, L		No relapse	1080	0	Negative	Negative	Yes
56	Included		Male	None	86.2685	IDH1	IDH1 R132C	2		High Grade	No	70	Acetabulum, R		No relapse	695	0	Negative	Negative	Yes
18	Included		Male	None	72.8685	IDH1	IDH1 Multiplexed	2		High Grade	No	55	Vertebra, T9	239	1 LR	1134	0	Positive	Positive
19	Excluded	insufficient sample DNA	Female	None	46.7543	Unknown		Enchondroma		Low Grade	No	15	Humerus, prox, R		No relapse	951		Failed	No sample available
20	Included		Male	None	68.9534	IDH1	IDH1 Multiplexed	2		High Grade	No	140	Hemipelvis, L		No relapse	1046	0	Negative	Negative
21	Included		Male	None	18.3546	WT IDH		2		High Grade	No	50 from imaging, 45 residual disease excised	Femural head, R		No relapse	916		Negative	Not tested
22	Included		Male	None	33.526	IDH1	IDH1 Multiplexed	2		Well Differentiated	Yes	28	Acetabulum, R		No relapse	573	0	Negative	Negative
23	Included		Female	None	42.8219	IDH1	IDH1 Multiplexed	Enchondroma	ACT	Well Differentiated	No	20	Phalanx, foot, prox, L		No relapse	248	0	Negative	Failed/haemolysis
72	Included		Female	Ollier	35.3945	IDH1	IDH1 R132C	ACT		Well Differentiated	No	60	Phalanx 4th R	602	3 LR	2119	0	Negative	Negative	Yes
81	Included		Female	Ollier	65.8466	IDH1	IDH1 R132C	2		High Grade	No	45	Femur, distal, R	429	1 LR	674	0	Negative	Negative	Yes
26	Excluded	insufficient sample DNA	Female	None	27.5318	Unknown		ACT		Low Grade	No	Not provided	Phalanx, hand, 1st, distal, R		3 LR	1593		Negative	Not tested
88	Included		Male	Ollier	30.7699	IDH1	IDH1 R132C	ACT		Well Differentiated	No	27	Phalanx, foot, 4th, R		No relapse	1025	0	Negative	Negative	Yes
101	Included		Female	None	60.6658	IDH1	IDH1 R132S	ACT		Well Differentiated	No	20	Finger, middle, L	2195	2 LR	3766	0	Negative	Negative	Yes
103	Included		Female	Ollier & EDS	25.5109	IDH1	IDH1 R132C	2		High Grade	No	85	Femur, distal, R	105	Mets (excised)	3346	0	Positive	Positive	Yes
30	Included		Female	None	60.4189	WT IDH		2		High Grade	No	60	Tibia, prox, L		No relapse	894		Not tested	Not tested
31	Excluded	No tissue/sample available	Female	None	50.1328	Unknown		Enchondroma		Low Grade	No	No resection	Tibia, prox, L		No relapse	34		No sample available	No sample available
32	Included		Female	None	44.3094	WT IDH		2		High Grade	No	150	Humerus, prox, R		No relapse	966		Negative	Not tested
33	Included		Female	Ollier	42.3452	IDH1	IDH1 Multiplexed	Enchondroma		Well Differentiated	No	30	Humerus, R		No relapse	420	0	Negative	No sample available
141	Included		Male	None	64.4192	IDH1	IDH1 - R132G	1 -> 2		High Grade	No	100	Acetabulum, R		No relapse	1309	0	Positive	Negative	Yes
143	Included		Male	None	51.7978	IDH1	IDH1 R132C	2		High Grade	No	140	Hemipelvis, L and sacrum		No relapse	1427	0	Positive	Negative	Yes
36	Excluded	No tissue/sample available	Male	None	70.5818	Unknown		3		Dedifferentiated	No	310	Femur, R		No relapse	1003		Negative	Not tested
37	Included		Male	None	61.8822	IDH1	IDH1 Multiplexed	2		High Grade	No		Ilium, L		No relapse	888	0	Positive	Negative
13	Included		Male	None	39.9836	IDH2	IDH2 - R172S	ACT -> 2		High Grade	No	90	Femur, prox, L		No relapse	1071	0	Negative	Negative	Yes
39	Excluded	Withdrawn	Male	None	withdrawn	Unknown		1 -> 2		High Grade	Withdrawn	Withdrawn	Withdrawn		No relapse			Negative	No sample available
27	Included		Male	Ollier	67.0738	IDH2	IDH2 - R172S	3		High Grade	No	130	Femur, prox L	510	3 LR and mets (excised)	4617	0	Positive	Negative	Yes
41	Excluded	No tissue/sample available	Female	None	33.9548	Unknown		No tissue available		No tissue available	No	60	Femur, distal, R		No relapse	876		Negative	Not tested
63	Included		Female	None	59.9151	IDH2	IDH2 R172G	4		Dedifferentiated	No	155	Femur, prox, L	730	1 LR; mets (recent)	808	0	Positive	Positive	Yes
43	Included		Female	None	70.1863	IDH1	IDH1 Multiplexed	2		Well Differentiated	Yes	35	Phalanx, foot, 1st, R		No relapse	788	0	Negative	Negative
44	Included		Female	None	71.0932	IDH1	IDH1 Multiplexed	ACT		Well Differentiated	No	30	Phalanx, hand, 4th, R	500	1 LR	1200	0	Negative	Negative
3	Included		Female	Mazabraud	57.0466	IDH2/GNAS	IDH2 - R172S, GNAS - R201C, TET1 loss	2		High Grade	No		Sacrum	528	3 LR	4338	0	Positive	Negative	Yes
46	Excluded	No tissue/sample available	Female	None	55.8412	Unknown		1		Low Grade	No	No resection	Shoulder, L		No relapse			Negative	Not tested
47	Excluded	No tissue/sample available	Male	None	69.6728	Unknown		2		High Grade	No	55	Humerus, prox, L		No relapse			Negative	Not tested
48	Included		Female	None	27.2964	WT IDH		ACT		ACT	No	ACT	Talus, L		1 LR	3463		Negative	Not tested
24	Included		Male	Fibrous dysplasia	76.2795	WT & GNAS	GNAS R201C/H	4		Dedifferentiated	No	110	Humerus, prox, R	609	1 LR	737	0	Positive	Positive	Yes
50	Excluded	No tissue/sample available	Female	Ollier	26.0616	Unknown		No biopsy or resection		LG- Enchondroma	No	No resection	Phalanx, L		No relapse	802		No sample available	No sample available
51	Excluded	insufficient sample DNA	Female	None	42.3546	Unknown		Enchondroma		Low Grade	No	Not provided	Humerus, prox, L		No relapse	371		Negative	Not tested
52	Excluded	Tissue unsuitable	Male	SHD gene	56.9829	Unknown		1		Low Grade	No	50	Acetabulum		No relapse	896		Negative	No sample available
53	Excluded	Tissue unsuitable	Male	None	78.6366	Unknown		1		High Grade	Yes	No resection	Ilium, R		No relapse	997		Negative	Not tested
54	Included		Male	None	53.4329	IDH1	IDH1 Multiplexed	2 -> 4		Dedifferentiated	No	80	Acetabulum, L	179	1 LR and mets (high burden)	228	1	Positive	Positive
55	Excluded	No tissue/sample available	Female	None	51.2005	Unknown		Enchondroma		Low Grade	No	35	Fibula, R		No relapse	973		Negative	Not tested
38	Included		Male	Fibrous dysplasia	49.7753	WT & GNAS	GNAS R201C/H	2 -> 4		High Grade	No	200	Humerus, R	156	1 LR and mets (high burden)	189	1	Positive	Positive	Yes
57	Included		Female	None	63.2197	WT IDH		2		High Grade	No	190	Ilium, L		No relapse	262		Failed	Not tested
58	Included		Male	None	57.263	IDH1	IDH1 Multiplexed	2 -> 4		High Grade	No	85	Tibia, R		No relapse	393	0	Positive	Negative
59	Included		Female	None	25.2986	IDH1	IDH1 Multiplexed	ACT		Well Differentiated	No	10	Phalanx, hand, 2nd, R		No relapse	81	0	Negative	Negative
60	Included		Female	None	56.2466	IDH2	IDH2 Multiplex	ACT		Well Differentiated	No	70	Humerus, prox, L		No relapse	709	0	Negative	Negative
61	Excluded	Tissue unsuitable	Male	P53 gene	56.0712	Unknown		2		High Grade	No	85	Acetabulum, L		1 LR	840		Negative	Not tested
62	Included		Female	None	63.0198	WT IDH		2		High Grade	No	50	Vertebra, L2, Retroperitoneal		2 LR	323		Negative	Not tested
2	Included		Male	None	72.1287	WT IDH		4		High Grade	Yes	105	Femur, distal, R		Mets (high burden)	276		Negative	Not tested	Yes
64	Included		Female	None	70.2712	IDH2	IDH2 - R172S	2		High Grade	No	90	Femur, prox, L		No relapse	1002	0	Negative	Negative
65	Excluded	Withdrawn	Female	None	withdrawn	Unknown		Enchondroma		Low Grade	No	Withdrawn	Withdrawn		No relapse			No sample available	No sample available
66	Excluded	insufficient sample DNA	Female	None	51.5264	Unknown		Enchondroma		Low Grade	No	100	Femur, L		No relapse	1169		Negative	No sample available
4	Included		Female	None	33.9302	WT IDH		3		High Grade	No	115	Scapula, L		1 LR and mets (high burden)	1098		Not tested	Not tested	Yes
68	Excluded	insufficient sample DNA	Female	None	64.8104	Unknown		1		Low Grade	No	40	Femur, Distal, R		No relapse	735		Negative	Not tested
69	Included		Female	None	55.3945	IDH1	IDH1 Multiplexed	2		High Grade	No	80	Sacrum, L-involving spinal canal	2023	1 LR and mets (low burden)	1995	0	Positive	Negative
70	Included		Female	None	29.1178	IDH1	IDH1 Multiplexed	ACT		Well Differentiated	No	70	Femur, distal, R	267	1 LR	717	0	Negative	Negative
71	Excluded	Tissue unsuitable	Female	None	45.1472	Unknown		1		Low Grade	No	95	Humerus, Prox, L		No relapse	742		Negative	Not tested
8	Included		Male	None	52.6324	WT IDH		1 -> 2		periosteal HG	No	110	Ilium, L		No relapse	2078		Negative	Not tested	Yes
73	Excluded	No tissue/sample available	Female	None	29.2266	Unknown		1		Low Grade	No	55	Pelvis, L		No relapse	498		No sample available	No sample available
74	Included		Female	None	45.3087	WT IDH		Enchondroma		Low Grade	No	30	Humerus, prox, L		No relapse	1410		Negative	Not tested
75	Included		Male	None	52.5092	WT IDH		2		High Grade	No	75	Humerus, prox, L		No relapse	615		Negative	Not tested
76	Included		Female	None	81.674	IDH1	IDH1 Multiplexed	4		Dedifferentiated	No	105	Tibia,L		1 LR and mets (high burden)	210	1	Positive	No sample available
77	Included		Female	None	37.9083	WT IDH		4		Dedifferentiated	No	190	Hemipelvis, R		No relapse	685		Not tested	Not tested
78	Included		Female	None	53.726	IDH2	IDH2 Multiplex	2		High Grade	No	120	Femur, prox, L		No relapse	486	0	Positive	Negative
79	Included		Male	None	52.9781	IDH1	IDH1 Multiplexed	3		High Grade	No	80	Pelvis, L		No relapse	798	0	Positive	Negative
80	Included		Female	None	47.4521	IDH1	IDH1 Multiplexed	1		High Grade	Yes	75	Rib, L		No relapse	213	0	Negative	Negative
9	Included		Male	None	52.8597	WT IDH		2		High Grade	No		Vertebra T8-T9		6 LR	4376		Negative	Not tested	Yes
82	Excluded	Peripheral CS/MO	Male	HME	65.1691	WT IDH		1		High Grade	Yes	110	Scapula, L		No relapse	707		Negative	Not tested
83	Included		Male	None	64.6356	IDH1	IDH1 Multiplexed	2		High Grade	No	115	Pelvis, R		No relapse	784	0	Negative	No sample available
84	Excluded	failed assay	Male	None	30.1766	Unknown		2		High Grade	No	80	Femur, L		No relapse	628		Negative	Not tested
85	Excluded	Tissue unsuitable	Female	None	65.7166	Unknown		1		Low Grade	No	Not provided	Pubic body, R		No relapse	2023		Negative	No sample available
86	Excluded	insufficient sample DNA	Female	None	46.9103	Unknown		Enchondroma		Low Grade	No	No resection	Tibia, L		No relapse	210		Negative	Not tested
87	Excluded	No tissue/sample available	Female	None	72.0712	Unknown		2		High Grade	No	70	Femur, prox, R		No relapse			Negative	Not tested
11	Included		Male	None	38.3135	WT IDH		1 -> 2		High Grade	No	180	Pelvis, R		5 LR	2394		Negative	Not tested	Yes
89	Included		Male	None	66.4411	IDH1	IDH1 Multiplexed	4		Dedifferentiated	No	100	Ilium, L	184	1 LR & Mets	210	1	Positive	Positive
90	Excluded	No tissue/sample available	Male	Maffucci	51.1595	Unknown		1		Low Grade	No	95	Scapula, R		No relapse			Negative	Not tested
91	Included		Male	None	62.3096	IDH1	IDH1 Multiplexed	4		High Grade	Yes	180	Femur, prox, R	146	Mets (high burden)	141	1	Positive	Negative
92	Included		Male	None	22.6066	IDH1	IDH1 Multiplexed	ACT		Well Differentiated	No	120	Femur, distal, R		No relapse	1185	0	Negative	Negative
93	Excluded	No tissue/sample available	Female	None	23.8138	Unknown		Enchondroma		Low Grade	No	35	Hemipelvis, L		1 LR	624		Negative	Not tested
94	Included		Female	Ollier	68.5836	IDH1	IDH1 Multiplexed	2		Well Differentiated	Yes	29	Metacarpal, 2nd, L	162	2 LR	586	0	Negative	Negative
95	Included		Male	None	79.611	IDH1	IDH1 Multiplexed	2		High Grade	No	35	Femur, prox, L		No relapse	645	0	Negative	Negative
96	Included		Male	None	65.1945	IDH1	IDH1 Multiplexed	2		High Grade	No	125	Hemipelvis, L		No relapse	196	0	Positive	Negative
97	Included		Female	None	61.0548	IDH1	IDH1 Multiplexed	ACT		Well Differentiated	No	50	Humerus, prox, R		No relapse	2652	0	Negative	Negative
98	Included		Female	None	33.3771	WT IDH		ACT		Low Grade	No	45	Humerus, prox, L		No relapse	1954		Negative	Not tested
99	Included		Male	None	85.2575	IDH1	IDH1 Multiplexed	ACT -> 2P 4LR		High Grade	Yes	60	Femur, prox, L	242	1 LR dediff	778	0	Negative	Negative/pre-LR
100	Included		Female	None	53.2192	IDH1	IDH1 Multiplexed	Enchondroma		Well Differentiated	No	30	Metacarpal, 5th, R		No relapse	416	0	Negative	Negative
14	Included		Male	None	74.1136	WT IDH		ACT		Low Grade	No	25	Femur, prox, L		No relapse	154		Negative	No sample available	Yes
102	Included		Female	None	74.1014	IDH2	IDH1 Multiplexed	ACT		Well Differentiated	No		Humerus, prox, L		No relapse	436	0	Negative	No sample available
16	Included		Male	None	58.935	WT IDH		2		High Grade	No	70	Fibula, distal, R		No relapse	1042		Negative	Not tested	Yes
104	Excluded	Tissue unsuitable	Male	None	56.6188	Unknown		2		High Grade	No	85	Femur, distal, R		No relapse	600		Negative	No sample available
105	Excluded	Withdrawn	Female	None	withdrawn	Unknown		1		Low Grade	No	Withdrawn	Withdrawn		No relapse			Negative	No sample available
106	Included		Male	None	45.2384	IDH1	IDH1 Multiplexed	ACT		Well Differentiated	No	40	Fibula, prox, L		No relapse	556	0	Negative	No sample available
107	Included		Female	None	70.8219	IDH1	IDH1 Multiplexed	ACT		Well Differentiated	No	50	Femur, distal, R		No relapse	882	0	Negative	Negative
108	Included		Female	None	70.4082	IDH1	IDH1 Multiplexed	4		Dedifferentiated	No	90	Hemipelvis, R		Mets (high burden)	235	1	Positive	No sample available
109	Included		Female	Ollier	36.7014	IDH1	IDH1 Multiplexed	ACT	2	Well Differentiated	No	25	Metatarsal, 5th, R		Persistent disease	252	0	Negative	Negative
110	Included		Male	None	52.9672	IDH2	IDH2 R172G	2		Well Differentiated	Yes	100	Femur, L		No relapse	1351	1	Positive	No sample available
111	Excluded	No tissue/sample available	Female	None	74.1821	Unknown		No biopsy or resection		LG- Enchondroma	No tissue	No tissue	Femur, distal, R		No relapse	842		Negative	Not tested
112	Included		Male	None	52.0984	IDH1	IDH1 Multiplexed	2		High Grade	No	90	Acetabulum, L	266	1 LR	563	0	Positive	Positive
113	Included		Female	None	62.4849	IDH1	IDH1 Multiplexed	1		High Grade	Yes	40	Scapula, R		No relapse	385	0	Negative	Negative
114	Included		Male	Ollier	17.8712	IDH1	IDH1 Multiplexed	Enchondroma		Well Differentiated	No	42	Finger, 4th, R		No relapse	1740	0	Negative	No sample available
115	Excluded	insufficient sample DNA	Male	Ollier	36.1259	Unknown		Enchondroma		Low Grade	No	60	Humerus, L		No relapse	773		Negative	Not tested
116	Included		Female	None	30.7951	IDH1	IDH1 Multiplexed	ACT		Well Differentiated	No	20	Metatarsal, 4th, R		No relapse	3069	0	Negative	Negative
117	Included		Female	None	53.8521	IDH1	IDH1 Multiplexed	ACT		Well Differentiated	No	30	Fibula, prox, L		No relapse	1800	0	Negative	Negative
118	Included		Female	None	65.4073	WT IDH		ACT		Low Grade	No	78	Tibia, posterior, R		No relapse	771		Negative	Not tested
119	Excluded	No tissue/sample available	Male	None	64.961	Unknown		Enchondroma		Low Grade	No	No tissue	Trochanter, R		No relapse	428		Negative	Not tested
120	Excluded	insufficient sample DNA	Female	None	54.2888	Unknown		3		High Grade	No	82	Pubis, L		No relapse	595		Negative	Not tested
121	Included		Female	None	52.463	IDH1	IDH1 Multiplexed	Enchondroma		Well Differentiated	No	30	Humerus, prox, R		No relapse	395	0	Negative	No sample available
122	Excluded	insufficient sample DNA	Male	None	39.2005	Unknown		3		High Grade	No	87	Pubis, R		No relapse	561		Negative	Not tested
123	Included		Female	None	64.811	IDH1	IDH1 Multiplexed	2		High Grade	No	120	Femur, prox, R		No relapse	554	0	Negative	Negative
124	Excluded	No tissue/sample available	Female	None	41.7002	Unknown		2		High Grade	No	56	Fibula, R		No relapse	475		Negative	Not tested
125	Excluded	insufficient sample DNA	Female	None	54.8364	Unknown		Enchondroma		Low Grade	No	20	Fibula Head, L		No relapse	931		Negative	No sample available
126	Included		Male	Maffucci	30.5437	IDH1	IDH1 Multiplexed	1		High Grade	No	120	Scapula, R		No relapse	7558	0	Negative	Positive
127	Included		Female	None	34.7288	IDH1	IDH1 Multiplexed	Enchondroma	ACT	Well Differentiated	No	30	Phalanx, hand, prox, 3rd, L		No relapse	140	0	Negative	Negative
128	Included		Male	None	72.7589	IDH1	IDH1 Multiplexed	2	1	High Grade	No	25	Phalanx, hand, prox, 3rd, L	406	1 LR	476	0	Negative	Negative
129	Included		Female	None	57.7589	IDH2	IDH1 Multiplexed	4		High Grade	Yes	165	Femur, prox, R		No relapse	477	0	Positive	Negative
130	Included		Female	None	29.6585	IDH1	IDH1 Multiplexed	ACT		Well Differentiated	No	60	Femur, distal, L		No relapse	3086	0	Negative	Negative
131	Included		Male	None	63.9452	IDH1	IDH1 Multiplexed	ACT		Well Differentiated	No	165	Tibia, L		No relapse	2597	0	Negative	No sample available
132	Included		Female	None	50.9507	IDH1	IDH1 R132C	3		High Grade	No	130	Femur, prox, L	587	Mets (low burden)	3045	0	Positive	Negative
133	Included		Male	None	23.3945	IDH1	IDH1 Multiplexed	ACT		Well Differentiated	No	30	Femur, distal, L		No relapse	373	0	Negative	No sample available
134	Excluded	No tissue/sample available	Female	None	24.5558	Unknown		3		High Grade	No	30	Pubis, R		No relapse	483		Negative	Not tested
135	Excluded	No tissue/sample available	Male	None	39.7153	Unknown		2		High Grade	No	26	Superior Pubis Ramus, R		1 LR	1232		Negative	Not tested
136	Included		Female	None	23.7315	IDH2	IDH2 Multiplex	ACT		Well Differentiated	No	50	Femur, distal, R		No relapse	682	0	Negative	Negative
137	Included		Male	Osteogenesis imperfect	47.6575	IDH1	IDH1 Multiplexed	2		High Grade	No	45	Rib, 3rd, posterior, R		No relapse	1812	0	Negative	Negative
138	Excluded	Peripheral CS	Female	None	42.3217	WT IDH		1 -> 2		High Grade	Withdrawn	130	Pelvis		1 LR	2983		Negative	Not tested
139	Excluded	Tissue unsuitable	Female	None	76.6762	Unknown		1		Low Grade	No	30	Clavicle, distal		No relapse	491		Negative	Not tested
140	Included		Female	Ollier	71.4411	IDH1	IDH1 Multiplexed	ACT		Well Differentiated	No	60	Radius and Finger, 2nd, R		No relapse	1483	0	Positive	Negative
25	Included		Female	None	36.4682	WT IDH		2		High Grade	No	85	Sacrum		No relapse	853		Negative	No sample available	Yes
142	Included		Female	None	55.4301	IDH1	IDH1 Multiplexed	ACT		Well Differentiated	No	40	Tibia, distal, R		No relapse	226	0	Negative	Negative
67	Included		Female	None	48.8789	WT IDH		4		Dedifferentiated	No	45	Humerus, prox, R		No relapse	1610		Negative	Not tested	Yes
144	Excluded	No tissue/sample available	Female	None	55.9069	Unknown		High grade		High Grade	No	60	Ilium, L		No relapse	940		No sample available	Not tested
145	Excluded	No tissue/sample available	Male	None	64.4956	Unknown		1		Low Grade	No	70	Pubis, R		No relapse	436		Failed	Negative
* ACT= atypical cartilaginous tumours. An arrow (->) indicates the change in grade after histological assessment of the resecetion from the original grading given based on a tumour biopsy

## Sheet: Supplementary Table2
Supplementary Table 2 - digital droplet PCR assays
IDH1 ddPCR
Oligos
Name	5' modification	Sequence	3' modification	Reaction concentration (μM)
IDH1-m-F	-	CCAACATGACTTACTTGA	-	0.9
IDH1-m-104-R	-	AGAGAAGCCATTATCTGC	-	0.9
IDH1-m-104SNP-R	-	AGAGAAGCCGTTATCTGC	-	0.9
IDH1-m-R132C	FAM	CCATAAGCATGACAACCTATGATGAT	BHQ1	0.1
IDH1-m-R132G	FAM	CCATAAGCATGACCACCTATGATGAT	BHQ1	0.1
IDH1-m-R132H	FAM	CCATAAGCATGATGACCTATGATGAT	BHQ1	0.1
IDH1-m-R132L	FAM	CCATAAGCATGAAGACCTATGATGAT	BHQ1	0.1
IDH1-m-R132S	FAM	CCATAAGCATGACTACCTATGATGAT	BHQ1	0.1
IDH1-R132_WTmgb	VIC	CCCATAAGCATGACGAC	MGBNFQ	0.1
UDG treatment?	YES
IDH2 ddPCR
Name	5' modification	Sequence	3' modification	Reaction concentration (μM)
IDH2-R172S_1F	-	CTGGCCTACCTGGTC	-	0.9
IDH2-R172S_1R	-	CCTAGTCCCTGGCTG	-	0.9
IDH2-R172S	FAM	CCATGGGCGTGACTGCCAAT	BHQ1	0.1
IDH2-R172T	FAM	CCATGGGCGTGCGTGCCAAT	BHQ1	0.1
IDH2-R172M	FAM	CCATGGGCGTGCATGCCAAT	BHQ1	0.1
IDH2-R172K	FAM	CCATGGGCGTGCTTGCCAAT	BHQ1	0.1
IDH2-R172G	FAM	CCATGGGCGTGCCCGCCAAT	BHQ1	0.1
IDH2-R172_WT	HEX	CCATGGGCGTGCCTGCCAAT	BHQ1	0.1
UDG treatment?	NO - only IDH2 R172K affected
GNAS ddPCR
Oligos
Name	5' modification	Sequence	3' modification	Reaction concentration (μM)
GNAS-R201_4F	-	GGCTTTGGTGAGATCCATTGAC	-	0.9
GNAS-R201_4R	-	ACCTGGAACTTGGTCTCAAAGATT	-	0.9
GNAS-R201C_MGB	6FAM	TCGCTGCTGTGTCC	MGBNFQ	0.25
GNAS-R201H_M	6FAM	CTTCGCTGCCATGTCCTGAC	BHQ1	0.32
GNAS-R201_WT_MGB	VIC	TTCGCTGCCGTGTC	MGBNFQ	0.25
UDG treatment?	YES
Conditions

## Sheet: Supplementary Table3
Supplementary Table 3- ctDNA results from the 31 patients with pre-OP positive samples.
						Pre-surgery			Type of tumour	Post-surgery
Anonymised patient ID	Grade	Tumour location	Target mutation	Max dimension (mm)	State at end of study	Timepoint -2	Timepoint -1	Timepoint 0		Timepoint 1	Timepoint 2	Timepoint 3	Timepoint 4	Timepoint 5	Timepoint 6	Timepoint 7	Timepoint 8
ID3	2	Sacrum	GNAS	nk	Alive with disease			3.125	Local Recurrence	0										KEY
								3		0										0	Mutant copies/mL plasma. * denotes equivocal result (only 1 mutant droplet). This number is corrected based on the dead volume of the dPCR run
								535		598										0	Mutant only droplets counted
								-71		461										0	Wild-type copies/mL plasma
								0.96		0.96										-10	Days before/since treatment
ID69	2	Sacrum involving spine	IDH1	80	Alive with disease			2.08333	Local Recurrence	0										0 mL	Volume of plasma analysed
								2		0
								707		130
								0		201
								0.96		1.92
ID27	3	Femur L Proximal	IDH2	130	Alive with disease	0	0	10.4167	Local Recurrence	0	0	0
						0	0	10		0	0	0
						1579	1448	1139		2342	1440	901
						-570	-451	0		90	146	280
						0.96	0.96	0.96		0.96	0.96	1.92
ID132	3	Femur L Proximal	IDH1	130	Alive with no evidence of disease			4.16667	Primary	0	0	0	0	0	0	0	0
								4		0	0	0	0	0	0	0	0
								118		166	177	228	167	265	474	509	482
								0		163	247	331	541	639	1184	1353	3020
								0.96		0.96	0.96	0.96	0.96	0.96	0.96	0.96	0.96
ID79	3	Pelvis L	IDH1	80	Alive with no evidence of disease			2.08333	Primary	0	1.0*	0	0	0
								2		0	1*	0	0	0
								406		194	324	197	64	98
								0		68	162	271	377	649
								0.96		0.96	0.96	0.96	0.96	0.96
ID58	Dediff	Tibia R	IDH1	85	Alive with no evidence of disease			3.125	Primary	0	0
								3		0	0
								957		107	1732
								0		402	414
								0.96		1.92	0.96
ID141	2	Acetabulum R	IDH1	100	Alive with no evidence of disease			2.08333	Primary	0
								2		0
								239		108
								0		927
								0.96		0.96
ID78	2	Femur L Proximal	IDH2	120	Alive with no evidence of disease			11.4583	Primary	0	0
								11		0	0
								2510		869	386
								0		49	332
								0.96		0.96	0.96
ID96	2	Hemipelvis L	IDH1	125	Alive with no evidence of disease			2.08333	Primary	0
								6		0
								1432		67
								0		163
								2.88		0.96
ID143	2	Hemipelvis L and sacrum	IDH1	140	Alive with no evidence of disease			2.08333	Primary	0	0
								2		0	0
								12836		222	333
								0		989	1087
								0.96		0.96	0.96
ID129	Dediff	Femur R Proximal	IDH2	165	Alive with no evidence of disease			4.16667	Primary	0	0
								4		0	0
								552		1667	433
								0		353	463
								0.96		0.96	0.96
ID42	2	Femur R Proximal	IDH1	170	Alive with no evidence of disease			2.08333	Primary	0	0	0	0	1.0*
								4		0	0	0	0	1*
								992		1282	828	288	298	386
								0		2	67	105	158	592
								1.92		0.96	0.96	0.96	0.96	0.96
ID91	Dediff	Femur R Proximal	IDH1	180	Dead of disease			151.042	Primary	0	0
								145		0	0
								581		257	113
								-52		41	114
								0.96		0.96	0.96
ID37	2	Ilium L	IDH1	nk	Alive with no evidence of disease			4.16667	Primary	0	0	0	0	0
								4		0	0	0	0	0
								613		601	204	368	1181	198
								0		78	145	308	505	600
								0.96		0.96	0.96	0.96	0.96	0.96
ID140	1	Radius and 2nd finger R	IDH1	60	Alive with no evidence of disease			2.08333	Primary	0
								2		0
								194		398
								0		1051
								0.96		0.96
ID76	Dediff	Tibia L	IDH1	105	Dead of disease			26.0417	Primary
								25
								531
								0
								0.96
ID108	Dediff	Hemipelvis R	IDH1	90	Dead of disease			17.7083	Primary
								17
								469
								0
								0.96
ID10	Dediff	Femur L Proximal	IDH1	220	Dead of disease			237.5	Primary
								228
								3568
								0
								0.96
ID110	2	Femur L	IDH2	100	Dead of disease			1.73611	Primary
								5
								4918
								0
								2.88
ID18	2	Vertebra T9	IDH1	55	Alive with disease			3.125	Local Recurrence	3.125	157.292	1.0*
								3		3	151	1*
								334		413	1083	127
								0		66	292	441
								0.96		0.96	0.96	0.96
ID112	2	Acetabulum L	IDH1	90	Alive with disease			2.08333	Primary	0	0	14.5833
								2		0	0	14
								332		82	87	525
								0		58	154	266
								0.96		0.96	0.96	0.96
ID89	Dediff	Ilium L	IDH1	100	Dead of disease			21.875	Primary	0	9.375
								21		0	9
								553		479	330
								-10		36	247
								0.96		0.96	0.96
ID34	2	Pelvis L	IDH1	180	Dead of disease			12.5	Primary	1.0*	2.08333
								12		1*	2
								551		438	200
								0		295	398
								0.96		0.96	0.96
ID54	Dediff	Acetabulum L	IDH1	80	Dead of disease		2.08333	2.08333	Primary	5.20833
							2	2		5
							470	11604		1109
							-31	0		121
							0.96	0.96		0.96
ID28	Dediff	Pelvis L	IDH1	100	Dead of disease			156.25	Primary	0	6.25	61.4583	33.3333
								150		0	6	59	32
								6909		685	801	374	620
								0		76	168	272	337
								0.96		0.96	0.96	0.96	0.96
ID17	2	Sacrum	IDH1	100	Dead of disease			19.7917	Local Recurrence	6.25
								19		6
								701		721
								0		174
								0.96		0.96
ID40	Dediff	Scapula R	IDH1	110	Dead of disease			8.33333	Local Recurrence	1.0*	27.0833	6.25	6.25	5.20833	14.5833	4.16667
								8		1	26	6	6	5	14	4
								1267		1779	1083	1852	393	606	704	160
								0		155	595	679	700	745	839	934
								0.96		0.96	0.96	0.96	0.96	0.96	0.96	0.96
ID63	Dediff	Femur L Proximal	IDH2	155	Alive with disease			10.4167	Primary	0	0	0	0	162.5
								10		0	0	0	0	156
								2525		582	892	503	209	2806
								0		67	162	256	507	764
								0.96		0.96	0.96	0.96	0.96	0.96
ID103	2	Femur R distal	IDH1	85	Alive with no evidence of disease			4.16667	Primary	0	2.08333	0	4.16667	1.04167
								4		0	2	0	4	1
								824		579	965	38	480	154
								0		1232	2768	2782	2857	2985
								0.96		0.96	0.96	0.96	0.96	0.96
ID24	Dediff	Humerus R Proximal	GNAS	110	Alive with no evidence of disease			5.20833	Primary	0	0	0	0	0	17.7083	26.0417
								5		0	0	0	0	0	17	25
								381		810	279	378	217	1327	1132	1316
								-2		1	92	190	281	410	578	610
								0.96		0.96	0.96	0.96	0.96	0.96	0.96	0.96
ID38	Dediff	Humerus R	GNAS	200	Dead of disease			2.1	Primary	0	1.0*	0	5.20833
								2		0	1	0	5
								547		249	787	698	318
								0		26	75	145	156
								0.96		0.96	0.96	0.96	0.96
						KEY
						0	Mutant copies/mL plasma. * denotes equivocal result (only 1 mutant droplet). This number is corrected based on the dead volume of the dPCR run
						0	Mutant only droplets counted
						0	Wild-type copies/mL plasma
						-10	Days before/since treatment
						0 mL	Volume of plasma analysed

## Sheet: Supplementary Table 4
Supplementary Table 4: Discrepancy between radiology assessment and pathology grading
Pathology grade on biopsy	Pathology grade on resection	Radiology assessment
Low grade/ well differentiated ID18	Dedifferentiated	Dedifferentiated
Low grade/ well differentiated ID8, 11, 13, 39,99, 138, 141	High grade	High grade
Low grade/well differentiated ID53, 80, 82, 113	Similar to biopsy	High grade
High grade ID38, 58	Dedifferentiated	High grade
High grade ID10, 40, 54	Dedifferentiated	Dedifferentiated
High grade ID22, 43, 94, 110	Similar to biopsy	Low grade
Dedifferentiated ID2, 28, 91, 129	Similar to biopsy	High grade
Low grade/ well differentiated is enchondroma, atypical cartilaginous tumour/CS Grade 1
High grade is CS Grade 2/3
